# Supplementary material for: Interpreting the decisions of CNNs via influence functions
Source: Front Comput Neurosci. 2023 Jul 26;17:1172883. doi: 10.3389/fncom.2023.1172883 (PMC10410673; doi:10.3389/fncom.2023.1172883)
Supplement: Supplementary file 1 [file Data_Sheet_1.ZIP]

Archive with 49 entries (45 files):
- Sample-dataset/o/
- Sample-dataset/o/1.JPEG
- Sample-dataset/o/1.png
- Sample-dataset/o/2.JPEG
- Sample-dataset/o/2.png
- Sample-dataset/o/3.JPEG
- Sample-dataset/o/3.png
- Sample-dataset/o/4.JPEG
- Sample-dataset/o/4.png
- Sample-dataset/o/5.JPEG
- Sample-dataset/o/5.png
- Sample-dataset/o/6.JPEG
- Sample-dataset/o/6.png
- Sample-dataset/o/7.JPEG
- Sample-dataset/o/7.png
- Sample-dataset/o/8.JPEG
- Sample-dataset/o/8.png
- Sample-dataset/o/9.JPEG
- Sample-dataset/o/9.png
- Sample-dataset/s/
- Sample-dataset/s/1.png
- Sample-dataset/s/2.png
- Sample-dataset/s/3.png
- Sample-dataset/s/4.png
- Sample-dataset/s/5.png
- Sample-dataset/s/6.png
- Sample-dataset/s/7.png
- Sample-dataset/s/8.png
- Sample-dataset/s/9.png
- Sample-dataset/t/
- Sample-dataset/t/1.jpg
- Sample-dataset/t/2.jpg
- Sample-dataset/t/3.jpg
- Sample-dataset/t/4.jpg
- Sample-dataset/t/5.jpg
- Sample-dataset/t/6.jpg
- Sample-dataset/t/7.jpg
- Sample-dataset/t/8.jpg
- Sample-dataset/t/9.jpg
- Sample-dataset/w/
- Sample-dataset/w/1.jpg
- Sample-dataset/w/2.jpg
- Sample-dataset/w/3.jpg
- Sample-dataset/w/4.png
- Sample-dataset/w/5.png
- Sample-dataset/w/6.png
- Sample-dataset/w/7.jpg
- Sample-dataset/w/8.jpg
- Sample-dataset/w/9.jpg
